# Supplementary material for: Integrated Information and Prospects for Gliding Mechanism of the Pathogenic Bacterium Mycoplasma pneumoniae
Source: Front Microbiol. 2016 Jun 28;7:960. doi: 10.3389/fmicb.2016.00960 (PMC4923136; doi:10.3389/fmicb.2016.00960)
Supplement: Supplementary file 2 [file Presentation1.zip]

Archive with 6 entries (6 files):
- body_cut1.stl
- body_cut2.stl
- bowl(wheel).stl
- Canopy.stl
- skeleton_parts1.stl
- skeleton_parts2_1.stl
